# Supplementary material for: Phase 2b study of evocalcet (KHK7580), a novel calcimimetic, in Japanese patients with secondary hyperparathyroidism undergoing hemodialysis: A randomized, double-blind, placebo-controlled, dose-finding study
Source: PLoS One. 2018 Oct 31;13(10):e0204896. doi: 10.1371/journal.pone.0204896 (PMC6209414; doi:10.1371/journal.pone.0204896)
Supplement: S1 File — (TXT) [file pone.0204896.s005.txt]

/***********************************************************************/
/*Data of A06           : Mean(25 mg)  =16.34%, SD=19.36%              */
/*Data of A06           : Mean(Placebo)=-0.87%, SD=22.47%              */
/*Data of 003 (Endpoint): Mean(1, 4 mg)=13.42, 32.6%, SD=20.45, 28.76% */
/*Data of 003 (DAY15)   : Mean(1, 4 mg)=15.00, 39.7%, SD=19.17, 25.57% */
/*Alpha                 : two-sided 5%                                 */
/*Power                 : 80, 85, 90%                                  */
/***********************************************************************/

options nosource nonotes linesize=100 nodate nonumber;

%macro _simulation(_seed1,_seed2,_nsim1,_nsim2,_alpha,_samplen,_mean1,_sd1,_mean2,_sd2,_mean3,_sd3,_mean4,_sd4,_desc);
data _setting;
  length _desc $200;
  _desc="hypothesis                    F&_desc.";
  output;
  _desc="simulation seedF&_seed1.";
  output;
  _desc="seed for Proc Multtest   F&_seed2.";
  output;
  _desc="number of simulation    F&_nsim1.n";
  output;
  _desc="number of permutation F&_nsim2.n";
  output;
  _desc="significance level(both side)                F&_alpha.";
  output;
  _desc="number of patients per a group               F&_samplen.patientss";
  output;
  _desc='endpoint                Fmean percent change iPTH(%) at eot';
  output;
  _desc="Mean}SD                Fplacebo=&_mean1.}&_sd1.";
  output;
  _desc="                          0.5mg   =&_mean2.}&_sd2.";
  output;
  _desc="                          1mg     =&_mean3.}&_sd3.";
  output;
  _desc="                          2mg     =&_mean4.}&_sd4.";
  output;
  label _desc="Simulation Setting";
run;

data _sim1;
  call streaminit(&_seed1.);
  do _rep=1 to &_nsim1.;
    do _trtpn=1 to 4;
      if _trtpn=1 then do;
        _mean=&_mean1;
        _sd=&_sd1;
      end;
      if _trtpn=2 then do;
        _mean=&_mean2;
        _sd=&_sd2;
      end;
      if _trtpn=3 then do;
        _mean=&_mean3;
        _sd=&_sd3;
      end;
      if _trtpn=4 then do;
        _mean=&_mean4;
        _sd=&_sd4;
      end;
      do _sample=1 to &_samplen; 
        _pthpchg=_mean+_sd*rand("Normal");
        output;
      end;
    end;
  end;
run;

proc multtest data=_sim1 permutation nsample=&_nsim2. seed=&_seed2. out=_out1 noprint order=data;
  by _rep;
  class _trtpn;
  test mean(_pthpchg / ddfm=satterthwaite);
  contrast 'No.1(3  1 -1 -3)' 3 1 -1 -3;
  contrast 'No.2(3  3 -1 -5)' 3 3 -1 -5;
  contrast 'No.3(1  1  1 -3)' 1 1  1 -3;
  contrast 'No.4(1  0  0 -1)' 1 0  0 -1;
  contrast 'No.5(5  1 -3 -3)' 5 1 -3 -3;
  contrast 'No.6(3 -1 -1 -1)' 3 -1 -1 -1;
  contrast 'No.7(1  1 -1 -1)' 1  1 -1 -1;
run;
quit;

data _dat1;
  set _out1;
  _rawjg='NS';
  if raw_p<&_alpha. then _rawjg='*';
  _adjjg='NS';
  if perm_p<&_alpha. then _adjjg='*';
  label _rawjg="based on non adjusted p value" _adjjg="based on adjusted p value";
run;

proc sort data=_dat1;
  by _contrast_ _rep;
run;

proc sort data=_dat1 out=_dat2;
  by _rep raw_p;
run;
proc sort data=_dat2 nodupkey;
  by _rep;
run;
proc sort data=_dat2;
  by _contrast_;
run;

proc freq data=_dat1 noprint;
  by _contrast_;
  tables _rawjg / out=_aaa;
run;
proc freq data=_dat1 noprint;
  by _contrast_;
  tables _adjjg / out=_bbb_&_samplen.;
run;

proc freq data=_dat2 noprint;
  tables _rawjg / out=_aaa2;
run;
proc freq data=_dat2 noprint;
  tables _adjjg / out=_bbb2_&_samplen.;
run;

proc freq data=_dat2 noprint;
  by _contrast_;
  tables _rawjg / out=_aaa3;
run;
proc freq data=_dat2 noprint;
  tables _contrast_*_adjjg / out=_bbb3_&_samplen.;
run;

%if &_desc.=null %then %do;
proc print data=_setting label;
run;
title1;
title2 "significance rate of any of contrast pattern";
proc print data=_bbb2_&_samplen. label;
run;
%end;
%else %do;
proc print data=_setting label;
run;
goptions reset=all;
title1;
title2 "significance rate of each contrast pattern";
proc print data=_bbb_&_samplen. label;
run;
goptions reset=all;
title1;
title2 "significance rate of any of contrast pattern";
proc print data=_bbb2_&_samplen. label;
run;
goptions reset=all;
title1;
title2 "significance rate of contrast pattern which is a minimum p-value";
proc print data=_bbb3_&_samplen. label;
run;
%end;
%mend _simulation;

%_simulation(7580003,7580005,10000,30000,0.05,27, 0.00,22.47, 0.00,22.47, 0.00,22.47, 0.00,22.47,null)
%_simulation(7580003,7580005,10000,30000,0.05,27, 0.00,22.47,6.71,22.47,13.42,22.47,19.80,22.47,alternative)
